# Supplementary material for: Codon optimization underpins generalist parasitism in fungi
Source: eLife. 2017 Feb 3;6:e22472. doi: 10.7554/eLife.22472 (PMC5315462; doi:10.7554/eLife.22472)
Supplement: Figure 3—source data 2. — DOI: http://dx.doi.org/10.7554/eLife.22472.010 [file elife-22472-fig3-data2.txt]

((Nosema_ceranae:600.5,Encephalitozoon_intestinalis:600.5):651.15757,((Rozella_allomycis:875,Rhizopus_oryzae:875):112,((Batrachochytrium_dendrobatidis:625,Gonapodya_prolifera:625):317,((Sporisorium_reilianum:466,((Cryptococcus_neoformans:355.65495,((Rhizoctonia_solani:88.941176,Wolfiporia_cocos:88.941176):163.058824,(Serpula_lacrymans:246,(Agaricus_bisporus:162.1,(Moniliophthora_roreri:162,Laccaria_bicolor:162):0.1):83.9):6):103.65495):75.34505,(Rhodotorula_toruloides:332,(Melampsora_larici-populina:114.5,(Puccinia_triticina:46,Puccinia_graminis:46):68.5):217.5):99):35):257.2472,(Taphrina_deformans:590,(Tuber_melanosporum:442,(((((Erysiphe_necator:89,Blumeria_graminis:89):267.81,((Botrytis_cinerea:133.80375,Sclerotinia_sclerotiorum:133.80375):133.80375,(Oidiodendron_maius:133.80375,Pseudogymnoascus_destructans:133.80375):133.80375):89.2025):37.09,(((Verticillium_dahliae:139.38,(Colletotrichum_higginsianum:12.34,Colletotrichum_graminicola:12.34):127.04):218.62,((Ophiocordyceps_unilateralis:179,Fusarium_graminearum:179):67,(Beauveria_bassiana:186,Metarhizium_acridum:186):60):112):6,(Magnaporthe_oryzae:245,(Myceliophthora_thermophila:53.4,Chaetomium_globosum:53.4):191.6):119):29.9):0.1,(Aspergillus_fumigatus:96,Penicillium_digitatum:96):298):42.88709,(((Zymoseptoria_tritici:79,Dothistroma_septosporum:79):0.6529,(Passalora_fulva:79,Cercospora_fijiensis:79):0.6529):304.3471,(Parastagonospora_nodorum:57.06947,(Pyrenophora_tritici-repentis:36,Alternaria_brassicicola:36):21.06947):326.93053):52.88709):5.11291):148):133.2472):218.7528):45):264.65757)root;
